# Supplementary material for: Complement activation in anti-glomerular basement membrane disease before and after treatment with imlifidase
Source: Clin Kidney J. 2025 Dec 16;19(1):sfaf393. doi: 10.1093/ckj/sfaf393 (PMC12789867; doi:10.1093/ckj/sfaf393)
Supplement: sfaf393_Supplemental_Files [file sfaf393_supplemental_files.zip]

Archive with 10 entries (10 files):
- 609 Supplementary_Methods_revised.docx
- Supplemental figure 1.pptx
- Supplemental figure 2.pptx
- Supplemental figure 3.pptx
- Supplemental figure 4.pptx
- Supplemental figure 5.pptx
- Supplemental figure 6.pptx
- Supplemental figure 7.pptx
- Supplemental figure 8.pptx
- Supplementary Figures - revised.pdf
